# Supplementary material for: Tunable Unexplored Luminescence in Waveguides Based on D-A-D Benzoselenadiazoles Nanofibers
Source: Nanomaterials (Basel). 2024 May 7;14(10):822. doi: 10.3390/nano14100822 (PMC11124293; doi:10.3390/nano14100822)
Supplement: Supplementary file 1 [file nanomaterials-14-00822-s001.zip]

Archive with 1 entries (1 files):
- nanomaterials-2968059-supplementary.pdf
